# Supplementary material for: Recent trends of refractive surgery rate and detailed analysis of subjects with refractive surgery: The 2008-2015 Korean National Health and Nutrition Examination Survey
Source: PLoS One. 2021 Dec 23;16(12):e0261347. doi: 10.1371/journal.pone.0261347 (PMC8699644; doi:10.1371/journal.pone.0261347)
Supplement: S1 File — (ZIP) [file pone.0261347.s001.zip]

Archive with 2 entries (2 files):
- raw data for pone 2.dta
- CODE BOOK for STATA 2.docx
